# Supplementary material for: The mitochondrial calcium uniporter of pulmonary type 2 cells determines severity of acute lung injury
Source: Nat Commun. 2022 Oct 3;13:5837. doi: 10.1038/s41467-022-33543-y (PMC9529882; doi:10.1038/s41467-022-33543-y)
Supplement: Supplementary file 6 — Source Data [file 41467_2022_33543_MOESM6_ESM.xlsx]

## Sheet: Figure 1
		Fig. 1B tracings						Fig. 1B Bars										Fig. 1C					Fig. 1D				Fig. 1E
		MCUF/F			rtTAMCU-/-				MCUF/F			rtTAinactv			rtTAMCU-/-			Surfactant secretion					Mitochondrial Ca2+				Surfactant secretion
		mCa2+	cCa2+		mCa2+	cCa2+			mCa2+	cCa2+		mCa2+	cCa2+		mCa2+	cCa2+			MCUF/F	rtTAinactv	rtTAMCU-/-			Cre-	ERT2.MCU-			Cre-	ERT2.MCU-
	Pre-inflation	102.795	105.867		98.706	100.602			49.29	2.94		42.79	4.12		4.59	18.62			69.49	48.36	5.68			54.2174	5.94			65.3	7
		98.0924	101.882		100.223	101.163			39.72	6.84		40.31	2.96		2.83	25.97			42.53	56.13	6.99			43.8774	3.505			54.2	3.38
		100.426	96.7597		99.6029	97.0219			45.33	4.98		33.64	3.74		4.16	32.34			73.02	61.27	7.21			44.2273	6.86358			60.8	4.88
		102.795	99.6056		99.1243	96.268			42.41	7.13		39.27	5.49		3.37	26.47			56.34	54.78	4.86			40.2749	-1.48314			48.4	2.77
		101.321	102.451		96.5532	95.7241
		100.514	104.728		98.2876	98.0924													60.345
		102.585	103.59		96.9464	100.285												Mean		55.135	6.185		mean	45.6492	3.70636		mean	57.18	4.51
		101.707	100.744		97.238	96.268		Mean	44.1875	5.4725		39.0025	4.0775		3.7375	25.85		SD	16.678	5.31209	1.11195		SD	5.9849	3.73848		SD	7.43313	1.88172
		102.304	97.3289		96.5532	98.9874		SD	4.10117	1.93851		3.86793	1.05825		0.788221	5.62114		SE	8.33902	2.65604	0.555975		SE	2.99245	1.86924		SE	3.71657	0.940859
		102.445	100.175		98.7652	100.075		SE	2.05059	0.969256		1.93397	0.529125		0.39411	2.81057
		100.357	92.7755		96.4192	96.8119												p vs MCUF/F		0.509408	0.00023729		p vs Cre-		2.14442e-05		p vs Cre-		9.2427e-06
		102.848	101.313		98.3615	98.9874		p vs MCUF/F				0.115459	0.25336		1.22527e-06	0.000474617		p vs rtTAinactv			1.86741e-06
		101.76	101.882		99.697	101.426		p vs rtTainactv							1.97566e-06	0.000267644
		100.409	98.4673		97.8668	97.3557
		99.5501	100.175		98.4736	100.619
		100.182	104.159		100.36	101.69
		102.69	107.005		101.02	95.1802
		98.7774	106.436		99.3038	98.6535
		101.69	99.0364		97.6158	96.268
		100.936	95.6214		101.819	99.5485
		97.8996	97.8981		101.336	95.7241
		103.146	100.175		100.719	98.5485
		102.251	103.59		100.741	105.514
		97.3557	100.744		98.9789	96.5485
		102.585	100.175		98.9643	98.1097
		99.7241	96.1906		98.8213	95.7241
		103.882	106.436		100.584	102.251
		99.1802	98.4673		99.0544	97.5658
		98.8119	97.3289		99.8651	101.917
		98.4435	100.744		98.0016	97.5658
		99.8119	99.0364		100.988	101.373
		98.4435	105.297		97.1933	100.97
		100.092	100.744		98.3242	98.2852
		102.461	94.483		97.7214	99.4435
		100.619	97.8981		98.398	101.707
		100.829	103.59		99.7198	100.602
		101.707	101.882		96.2843	98.4435
		103.882	97.8981		96.6101	100.075
		102.461	95.6214		100.382	96.0046
		103.549	100.744		101.674	101.602
		103.882	104.728		101.101	99.0924
		96.268	97.3289		99.5849	101.707
		98.4435	99.6056		96.3176	100.075
		94.9702	99.0364		97.6759	97.5658
		99.7413	97.3289		101.921	100.619
		97.1457	95.6214		98.7506	99.4263
		99.5485	96.7597		99.0008	96.268
		99.5313	103.021		99.5061	97.8996
		100.619	104.159		97.0293	98.7241
		101.058	99.6056		101.684	97.8996
		100.075	104.159		101.415	100.619
		96.4608	104.728		101.157	98.0924
		99.1802	101.313		98.4923	97.8996
		100.812	105.867		98.1365	97.3557
		97.0046	96.1906		100.2	100.882
		97.5485	97.8981		99.6077	99.8291
		102.987	95.0522		99.6077	95.5485
		93.8824	97.0366		100.438	97.3557
		97.7946	98.0358		100.438	98.514
		98.4435	97.4963		99.7726	100.795
	post-inflation	143.859	103.702		98.5126	125.483
		143.231	100.281		104.476	121.499
		141.91	103.128		99.4108	128.329
		134.372	101.501		104.971	119.222
		142.026	107.635		97.3017	118.653
		144.077	94.588		96.1817	116.376
		142.179	104.008		100.989	118.653
		143.09	100.688		99.6872	116.945
		139.474	102.635		97.3017	120.93
		141.949	103.702		100.218	124.266
		136.769	99.0614		96.0908	117.515
		138.179	100.688		102.862	122.637
		142.449	105.975		104.476	126.621
		135.474	99.4681		96.0908	122.882
		142.833	103.702		100.44	116.052
		136.051	97.8414		103.218	125.819
		139.756	95.4014		99.3199	118.653
		147.949	100.521		100.127	115.807
		145.256	101.702		100.934	118.898
		143.231	102.722		103.669	125.159
		143.538	92.5547		96.8981	119.791
		146.295	98.4879		102.458	116.376
		137.244	96.4879		96.4944	117.376
		138.603	99.0614		96.0908	119.791
		145.423	100.688		96.8981	124.266
		143.628	94.1814		100.44	117.669
		141.244	99.8748		101.247	119.467
		146.487	96.2147		104.789	124.574
		139.731	100.281		99.4108	122.068
		137.692	103.775		95.6872	118.835
		143.808	101.702		102.458	121.499
		140.128	98.2481		98.8254	126.297
		144.744	102.315		98.109	121.744
		145.205	100.855		96.4944	121.851
		142.782	99.0614		103.174	124.851
		143.013	95.8081		102.145	122.313
		144.795	102.102		99.4108	122.068
		143.103	101.501		95.3744	117.53
		142.808	99.8748		98.8254	125.483
		142.359	96.0479		102.862	122.637
		140.538	92.148		102.862	120.558
		142.154	102.888		97.2108	117.515
		142.397	97.4348		102.145	116.206
		146.385	96.8613		99.669	119.791
		144.013	98.0813		97.669	126.867
		141.91	96.2147		99.0726	124.59
		139.744	100.281		97.6144	117.1
		145.474	95.4014		97.3926	121.175
		137.923	106.382		100.218	122.637
		145.718	104.822		98.0181	123.206
		142.064	97.928		95.6872	125.159
		145.09	100.855		100.657	119.222
		137.859	104.702		102.458	120.93
		137.91	101.295		98.4763	120.93
		136.141	99.3013		101.247	126.621
		141.218	101.095		98.4217	124.345
		143.269	104.348		98.5126	125.483
		140.321	95.7413		96.5853	125.728
		137	98.368		100.218	124.914
		145.949	95.8081		98.1999	120.361
		140.077	105.162		95.3744	123.451
		140.154	101.155		100.218	118.653
		139.667	103.568		97.859	127.191
		135.744	95.2346		97.91	119.222
		140.436	101.335		95.6872	123.775
		144.154	96.6214		101.265	118.238
		132.718	106.822		98.2181	121.005
		139.141	104.195		100.127	123.775
		141.641	102.195		95.9999	117.1
		141.667	96.6214		99.8799	120.361
		132.923	100.115		100.218	122.068
		139.244	103.702		98.5126	124.914
		142.641	101.335		96.8617	120.823
		140.205	97.7945		100.218	119.961
		135.833	100.928		96.1817	115.238
		143.013	103.368		99.3199	117.254
		133.615	97.6016		98.9163	125.483
		139.897	99.635		98.5126	120.606
		145.449	102.722		96.0908	126.052
		140.269	102.315		100.218	125.159
		142.513	101.908		98.1999	117.191
		140.551	99.4681		97.7053	126.867
		138.321	100.169		96.5672	120.036
		138.667	104.668		97.2181	114.345
		137.872	101.095		95.7781	120.606
		137.936	98.0083		97.2181	126.112
		139.641	103.702		100.218	123.511
		137.577	98.6875		99.7235	118.835
		142.179	100.787		100.218	122.882
		142.013	96.7215		99.628	123.206
		139.333	103.875		96.8435	120.606
		136.667	103.753		95.7781	127.76
		138.59	96.1814		101.163	123.127
		142.192	99.2283		100.531	121.143
		134.756	103.017		96.1635	118.005
		135.244	99.8748		96.8981	115.483
		134.346	101.262		94.0726	119.388
		138.833	104.534		101.742	123.096
		135.038	97.6016		98.1999	125.728
		130.333	98.2815		100.218	122.637
		136.667	95.3148		98.628	122.313
		136.064	101.741		103.669	123.096
		134.038	98.0237		97.5672	117.436
		136.064	98.8752		99.359	125.483
		135.282	98.0083		102.953	123.451
		136.077	95.5349		97.7053	121.712
		138.744	99.635		98.1999	116.052
		134.308	96.3816		101.179	122.005
		136.551	101.095		100.474	124.59
		135.513	102.722		98.9163	126.819
		133.769	97.8414		98.103	121.175
		135.756	103.282		102.549	117.76
		133.462	99.635		97.7781	124.835
		135.359	103.753		101.742	119.005
		132.808	99.5308		97.269	122.313
		133.449	99.2283		99.229	116.052
		131.436	95.1615		96.91	122.803
		135.423	103.702		102.549	123.206
		135.679	100.199		95.6872	113.206
		137.231	97.5676		99.0544	119.835
		126.603	95.9749		93.2653	124.021
		129.962	93.9415		99.3199	117.76
		137.244	99.635		102.145	118.898
		136.218	102.847		98.5126	125.728
		130.09	95.4014		102.91	124.702
		134.897	96.6214		99.8144	124.59
		137.154	102.722		94.8799	119.467
		129.346	95.5682		95.6872	126.867
		131.167	101.908		98.269	118.005
		131.987	96.4546		103.356	123.504
		130.462	97.1949		102.953	120.606
		135.628	98.2481		90.0363	123.282
		132.321	99.0614		100.949	120.036
		131.462	95.8263		100.476	120.93
		134.038	101.908		102.953	125.159
		129.833	96.3816		96.0908	125.404
		135.603	97.1454		100.949	126.867
		128.705	103.688		100.127	118.195
		128.449	95.1615		97.859	124.266
		135.282	96.3816		100.436	125.728
		129.59	99.4681		99.7781	120.606
		136.385	100.688		90.8435	118.329
		128.154	95.1615		96.8981	121.175
		126.885	100.413		98.109	124.021
		125	99.2283		101.338	118.329
		128.705	94.1814		100.585	126.297
		138.974	98.1814		98.6189	116.162
		132.154	100.281		101.88	124.914
		128.462	95.2036		102.549	118.329
		128.859	97.4348		99.0072	124.702
		128.667	103.021		97.5853	124.345
		128.103	96.7282		98.6035	114.914
		131.769	101.095		96.7381	126.543
		135.615	99.9082		99.4108	116.621
		131.167	94.7549		97.3562	123.451
		120.667	97.0948		101.476	122.313
		129.603	97.1949		96.989	120.606
		124.064	94.3482		101.352	123.574

## Sheet: Figure 2
	Fig. 2A					Fig. 2B tracings				Fig. 2B bars										Fig. 2C gels				Fig. 2C densitometry								Fig. 2D					Fig. 2E							Fig. 2F gels					Fig. 2F densitometry
	Surfactant secretion						mCa2+				PBS			LPS 4			LPS 24							MCU/VDAC ratio								MCU mRNA					Mitochondrial Ca2+												Day 1-5 MCU/VDAC (% initial)
		PBS	LPS 4	LPS 24			PBS	LPS			mCa2+	cCa2+		mCa2+	cCa2+		mCa2+	cCa2+															PBS		LPS 24h			ChR2-		CHR2+ PBS		ChR2+ LPS
		57.48	57.39	17.43		Pre-inflation	96.7323	100.867			51.73	2.56		45.56	3.11		17.44	21.65						PBS	time after instillation (h)								1.25611		0.573731			5.94		41.77		17.37
		42.36	47.21	21.28			99.7829	101.882			38.86	4.03		32.24	2.26		16.27	17.88							0	2	4	8	16	24			1.16323		0.541708			3.5		31.43		12.69							LPS nonlethal
		67.54	51.4	13.37			102.882	98.7597			37.75	5.77		42.06	5.34		21.68	22.39							94.92	98.31	95.84	94.47	100.43	96.47			0.967197		0.636786			8.53		35.41		14.54
		61.41	44.65	21.57			97.6481	99.6056			45.27	4.18		38.62	4.14		18.8	15.61							107.16	89.98	98.71	96.53	95.17	95.13			0.925852		0.693103			2.09		34.06		19.86
							98.6137	101.451																	96.94	94.71	98.37	101.07	88.34	97.82
							97.9801	100.728
	Mean	57.1975	50.1625	18.4125			98.2884	99.5898																Mean	99.6733	94.3333	97.64	97.3567	94.6467	96.4733							Mean	5.015		35.6675		16.115
	SD	10.7229	5.56396	3.85506			99.4377	100.744		Mean	43.4025	4.135		39.62	3.7125		18.5475	19.3825						SD	6.56184	4.17775	1.56809	3.37676	6.06197	1.345		Mean	1.0781		0.611332		SD	2.83206		4.39118		3.15232
	SE	5.36146	2.78198	1.92753			98.675	97.3289		SD	6.4658	1.31236		5.67749	1.3297		2.33023	3.1977						SE	3.78859	2.4121	0.905363	1.94963	3.49998	0.776561		SD	0.157495		0.0673197		SE	1.41603		2.19559		1.57616
							99.8855	100.175		SE	3.2329	0.656182		2.83874	0.664848		1.16511	1.59885														SE	0.0787477		0.0336599
	p vs PBS		0.288355	0.000492471			100.058	98.7755																LPS	time after instillation (h)												p vs PBS			2.31363e-05		0.00194072							LPS lethal
	P vs LPS 4			8.32819e-05			99.987	101.313		p vs PBS				0.413128	0.66695		0.000354424	0.000117771							0	2	4	8	16	24		p vs PBS			0.00158689		p vs LPS					0.000354018
							97.8003	101.882		p vs LPS 4							0.000469746	0.000102061							100.21	90.93	96.76	70.21	67.38	29.68
							100.566	98.4673																	93.98	94.86	91.29	92.74	51.41	23.81
							103.844	100.175																	97.37	96.69	82.19	84.22	62.19	27.94
							99.2709	102.159
							97.2309	103.005																Mean	97.1867	94.16	90.08	82.39	60.3267	27.1433
							100.211	101.436																SD	3.11904	2.94311	7.35998	11.3759	8.14642	3.015
							101.512	99.0364																SE	1.80083	1.69926	4.24941	6.56809	4.70348	1.74076
							101.288	99.6214
							105.174	97.8981																p vs PBS	0.585197	0.955971	0.156826	0.094264	0.00424856	3.41062e-06
							99.8951	100.175
							101.411	103.59
							96.4948	100.744
							99.519	100.175
							100.139	98.1906
							96.4883	106.436
							98.5054	98.4673
							101.288	97.3289
							101.299	100.744
							99.8855	99.0364
							100.048	105.297
							95.4711	100.744
							98.7668	98.483
							105.174	97.8981
							98.5123	103.59
							99.3869	101.882
							97.7295	97.8981
							99.6415	99.6214
							105.804	100.744
							96.9151	104.728
							103.17	97.3289
							98.0951	99.6056
							105.428	99.0364
							98.807	97.3289
							100.231	99.6214
							99.5295	96.7597
							99.275	103.021
							97.7256	104.159
							101.563	99.6056
							101.98	104.159
							100.516	104.728
							103.842	101.313
							103.14	105.867
							100.719	96.1906
							101.339	97.8981
							98.5123	99.0522
							98.8578	105.867
							102.356	100.989
							99.5085	104.728
						Post-inflation	144.077	101.313
							144.179	94.483
							146.09	100.175
							142.474	98.0207
							141.949	100.744
							146.769	96.7597
							148.179	101.882
							142.449	97.8981
							145.474	93.9139
							142.833	100.744
							136.051	101.297
							139.756	96.1906
							147.949	100.744
							148.256	101.867
							143.231	96.7597
							143.538	97.068
							146.295	97.3289
							147.244	101.313
							138.603	99.6056
							145.423	96.1906
							147.628	92.7755
							141.244	97.8981
							146.487	96.1906
							139.731	101.313
							137.692	100.159
							143.808	100.744
							140.128	96.1906
							144.744	101.313
							145.205	98.5898
							142.782	96.4357
							143.013	99.3131
							144.795	95.0522
							143.103	97.2974
							142.808	98.4673
							142.359	95.6214
							140.538	92.2063
							142.154	98.4673
							142.397	96.1906
							148.385	99.6056
							144.013	95.0522
							141.91	97.3289
							139.744	94.7282
							145.474	97.3289
							137.923	93.5898
							145.718	98.4673
							142.064	93.5898
							145.09	97.3289
							137.859	93.5898
							137.91	99.6056
							136.141	93.3447
							141.218	99.6056
							143.269	96.3131
							140.321	99.8823
							137	94.4515
							145.949	92.2063
							140.077	93.9139
							140.154	98.4515
							139.667	100.175
							135.744	95.8665
							140.436	100.744
							144.154	97.8981
							132.718	97.3289
							139.141	99.0049
							141.641	95.8665
							141.667	98.4673
							132.923	93.9139
							139.244	97.8981
							142.641	94.483
							140.205	97.4988
							135.833	97.3289
							150.013	98.2221
							133.615	97.6529
							139.897	95.3762
							145.449	97.6529
							140.269	95.9454
							142.513	99.9296
							140.551	93.2658
							138.321	96.5146
							138.667	96.6372
							137.872	95.6214
							134.936	98.8823
							139.641	95.0522
							137.577	97.8192
							142.179	95.6529
							142.013	94.8071
							143.333	97.8981
							146.667	94.159
							144.59	98.7913
							142.192	95.3762
							144.756	97.3762
							145.244	98.7913
							134.346	93.2658
							141.833	93.6687
							141.038	98.4673
							140.333	97.5741
							140.667	96.068
							138.064	93.835
							133.038	98.4988
							140.064	95.2974
							141.282	100.744
							141.077	99.8508
							138.744	99.8508
							141.308	96.3131
							142.551	96.068
							145.513	98.5304
							143.769	94.483
							139.756	94.6372
							140.462	97.5583
							138.359	96.5146
							139.808	92.2063
							143.449	98.7913
							141.436	95.8665
							145.423	93.5898
							145.679	93.0995
							147.231	100.175
							136.603	97.6372
							139.962	92.2063
							147.244	94.159
							146.218	98.2221
							140.09	96.9296
							144.897	94.9296
							147.154	95.6214
							139.346	93.3447
							141.167	94.483
							141.987	94.7282
							140.462	93.9139
							145.628	99.3605
							142.321	100.451
							137.462	97.6529
							144.038	96.1906
							139.833	98.2221
							145.603	92.7755
							138.705	94.2379
							138.449	97.0049
							145.282	92.7755
							139.59	93.0995
							146.385	99.3605
							138.154	91.068
							136.885	93.9139
							139.217	100.823
							138.705	94.9612
							144.974	98.2379
							142.154	95.2537
							138.462	94.483
							138.859	99.6056
							138.667	95.0522
							138.103	94.159
							141.769	96.1906
							145.615	95.8665
							141.167	99.0364
							144.667	93.3447
							143.603	99.6056
							134.064	96.1117
							138.423	95.511
							141.833	93.835
							144.526	98.8823
							143.885	92.2063
							137.077	99.6056
							142.451	96.7597
[truncated: 19 more columns]

## Sheet: Figure 3
	Fig. 3A gels					Fig. 3A densitometry					Fig. 3B								Fig. 3C gels			Fig. 3C densitometry						Fig. 3D										Fig. 3E					Fig. 3F
						MCU/VDAC ratio (% iniial)					Mouse survival following LPS - with or without pre-treatments											MCU/VDAC band densities (% initial)						mCa2+					cCa2+					Lung ATP					Surfactant secretion
											Group ID	Group #	time	outcome									pMCUwt+PBS		pMCUwt+LPS				PBS	LPS	pMCUwt			PBS	LPS	pMCUwt			PBS	LPS	pMCUwt			PBS		LPS		pMCUwt
							ERT2Creinactv	ERT2MCU-/-	ERT2MCU-/- + MCUadd		Cre-inactv	1	48	died									98.82		80.09				55.43	15.3	43.28			4.829	21.61	4.99			71.73	40.66	73.88			73.66		15.27		67.85
							98.41	14.85	99.17			1	60	died									103.02		61.68				42.87	18.16	35.47			1.781	15.09	4.08			82.45	57.38	64.97			48.97		25.39		49.78
							103.48	17.92	79.26			1	60	died									98.14		67.28				37.67	22.27	31.78			2.101	19.13	5.38			57.97	51.74	81.09			54.54		21.44		53.89
							97.98	16.03	73.46			1	120	survived															45.18	14.39	32.26			3.157	26.11	3.38			75.83	45.92	62.57			63.78		32.73		52.65
							98.87	21.39	90.57			1	120	survived
												1	120	survived
						mean	99.685	17.5475	85.615			1	120	survived														Mean	45.2875	17.53	35.6975		Mean	2.967	20.485	4.4575		Mean	71.995	48.925	70.6275
						sd	2.55597	2.85674	11.4952			1	120	survived								Mean	99.9933		69.6833			SD	7.45548	3.54481	5.3138		SD	1.37352	4.61332	0.901494		SD	10.3406	7.22845	8.50438		Mean	60.2375		23.7075		56.0425
						se	1.27798	1.42837	5.74761			1	120	survived								SD	2.64313		9.43737			SE	3.72774	1.7724	2.6569		SE	0.686761	2.30666	0.450747		SE	5.17031	3.61423	4.25219		SD	10.8341		7.31595		8.05767
												1	120	survived								SE	1.32156		4.71869																		SE	5.41703		3.65797		4.02884
						p vs Creinactv		1.08036e-08	0.0540545			1	120	survived														p vs PBS		0.000525998	0.0810418		p vs PBS		0.000342363	0.119539		p vs PBS		0.0106163	0.844888
						p vs ERT2MCU-/-			2.60614e-05		ERT2MCU-/-	2	48	died								p vs PBS			0.00585925			p vs LPS			0.00127367		p vs LPS			0.000487846		p vs LPS			0.0080872		p vs PBS			0.00139535		0.557198
												2	48	died																													p vd LPS					-0.00101486
												2	48	died
												2	60	died
												2	60	died
												2	72	died
												2	72	died
												2	72	died	Log-Rank Test:
												2	48	died	Comparisons	P Value	Significant?
												2	72	died	2.000 vs. 3.000	0.0063	Yes
												2	60	died	1.000 vs. 2.000	0.017	Yes
												2	60	died	2.000 vs. 4.000	0.0141	Yes
												2	120	survived	1.000 vs. 4.000	0.966	No
											Surfactant + ERT2MCU-/-	3	48	died	3.000 vs. 4.000	0.894	No
												3	72	died	1.000 vs. 3.000	0.926	No
												3	72	died
												3	120	survived
												3	120	survived
												3	120	survived
												3	120	survived
												3	120	survived
												3	120	survived
												3	120	survived
												3	120	survived
											pMCUwt + ERT2MCU-/-	4	24	died
												4	48	died
												4	96	died
												4	96	died
												4	120	survived
												4	120	survived
												4	120	survived
												4	120	survived
												4	120	survived
												4	120	survived
												4	120	survived
[truncated: 17 more columns]

## Sheet: Figure 4
	Fig. 4A gels					Fig. 4A densitometry							Fig. 4B												Fig. 4C									Fig. 4D									Fig. 4E
						MCU/VDAC band densities							mCa2+						cCa2+						Surfactant secretion									Neutrophil count in BAL									Mouse survival after LPS
							PBS		LPS		LPS+BM-MCUwt			PBS	LPS	LPS+BM-MCUmt	LPS+BM-MCUwt			PBS	LPS	LPS+BM-MCUmt	LPS+BM-MCUwt			PBS		LPS		LPS+BM-MCUmt		LPS+BM-MCUwt			PBS		LPS		LPS+BM-MCUmt		LPS+BM-MCUwt		Group ID	Group #	time	outcome
							97.28		27.47		108.95			48.77	18.98	18.27	49.54			7.71	20.96	25.83	2.74			71.25		23.14		20.95		75.03			125000		6375000		3650000		2250000		LPS	1	24	died
							96.68		12.39		85.57			39.48	15.83	12.42	45.87			9.23	28.84	13.8	1.78			68.37		18.79		26.73		41.47			210000		4150000		4250000		1280000			1	24	died
							102.6		28.72		88.49			45.19	12.03	15.97	27.45			0.34	18.91	23.61	2.43			56.74		25.47		21.98		55.38			60000		3250000		3950000		1750000			1	30	died
														46.37	21.34	14.23	37.18			4.53	14.59	12.77	9.97			59.66		17.09		28.79		61.94			180000		5250000		4050000		2200000			1	48	died
																																												1	48	died
																																												1	60	died
																																												1	60	died
						Mean	98.8533		22.86		94.3367		Mean	44.9525	17.045	15.2225	40.01		Mean	5.4525	20.825	19.0025	4.23		Mean	64.005		21.1225		24.6125		58.455		Mean	143750		4756250		3975000		1870000			1	72	died
						SD	3.25855		9.0888		12.7395		SD	3.9407	4.03393	2.49567	9.84755		SD	3.93084	5.9666	6.67717	3.84752		SD	6.90899		3.85887		3.75408		13.9621		SD	66001.9		1.35406e+06		250000		453064			1	120	survived
						SE	1.62927		4.5444		6.36973		SE	1.97035	2.01696	1.24783	4.92378		SE	1.96542	2.9833	3.33859	1.92376		SE	3.4545		1.92944		1.87704		6.98106		SE	33000.9		677032		125000		226532			1	120	survived
																																											LPS + BM-MCUmt	2	24	died
						p vs PBS			0.000167666		0.583912		p vs PBS		6.14224e-05	1.43029e-05	0.387325		p vs PBS		0.00507624	0.0128647	0.672259		p vs PBS			3.65472e-05		5.72743e-05		0.502884		p vs PBS			0.000493532		9.78913e-08		0.000282042			2	48	died
						p vs LPS					0.00138142		p vs LPS			0.471391	0.00500442		p vs LPS			0.698092	0.00341384		p vs LPS					0.242428		0.00210611		p vs LPS					0.299768		0.00678124			2	48	died
													p vs BMSCmt				0.00276631		p vs BMSCmt				0.00862046		p vs LPS+BM-MCUmt							0.00339067		p vs BM-MCUmt							0.000185291			2	60	died
																																												2	60	died
																																												2	72	died
																																												2	96	died
																																												2	120	survived
																																												2	120	survived
																																												2	120	survived
																																											LPS + BM-MCUwt	3	60	died
																																												3	72	died
																																												3	96	died
																																												3	96	died
																																												3	120	survived		Log-Rank Test
																																												3	120	survived		Comparisons	P Value
																																												3	120	survived		1 vs. 3	0.038
																																												3	120	survived		2 vs. 3	0.168
																																												3	120	survived		1 vs. 2	0.38
																																												3	120	survived
[truncated: 1 more columns]

## Sheet: Figure 5
	Fig. 5A					Fig. 5B					Fig.5C gels				Fig. 5C densitometry					Fig. 5D									Fig. 5E					Fig. 5F					Fig. 5G
	roGFP oxidation					roGFP oxidation									MCU/VDAC band densities					mCa2+					cCa2+				Surfactant secretion					Neutrophil in BAL					Mouse survival after LPS
		PBS	LPS 4	LPS 24			WT-PBS	mCATF/F	AT2CAT+/+							WT-PBS	mCATF/F	AT2CAT+/+			WT-PBS	mCATF/F	AT2CAT+/+		WT-PBS	mCATF/F	AT2CAT+/+			WT-PBS	mCATF/F	AT2CAT+/+			WT-PBS	mCATF/F	AT2CAT+/+		Group ID	Group #	time	outcome
		0.1	0.387	0.694			0.1	0.634	0.196							106.92	19.26	85.02			69.82	19.95	35.17		5.28	22.47	4.06			73.47	28.93	55.41			150000	4850000	2225000		mCATF/F	1	24	died
		0.07	0.215	0.731			0.07	0.439	0.237							96.14	18.74	76.42			39.17	8.26	46.53		0.67	25.73	6.22			48.61	15.41	68.74			225000	3650000	1550000			1	48	died
		0.15	0.311	0.51			0.07	0.538	0.115							94.26	21.38	89.74			48.41	21.3	39.82		2.09	20.93	2.56			54.72	21.34	42.48			415000	4250000	2100000			1	48	died
		0.08	0.28	0.637			0.08	0.411	0.173												51.66	15.96	44.39		7.14	15.42	4.78			63.46	17.29	48.62			360000	5150000	1850000			1	48	died
																																								1	48	died
																																								1	54	died
	Mean	0.1	0.29825	0.643																																				1	60	died
	SD	0.0355903	0.0714207	0.0967299		Mean	0.08	0.5055	0.18025						Mean	99.1067	19.7933	83.7267		Mean	52.265	16.3675	41.4775		3.795	21.1375	4.405		Mean	60.065	20.7425	53.8125		Mean	287500	4475000	1931250			1	72	died
	SE	0.0177951	0.0357104	0.0483649		SD	0.0141421	0.101523	0.0509207						SD	6.83152	1.39848	6.75353		SD	12.8437	5.86121	5.05115		2.94771	4.30502	1.52292		SD	10.8167	5.99298	11.266		SD	121552	665207	298172			1	72	died
						SE	0.00707107	0.0507617	0.0254603						SE	3.41576	0.699238	3.37676		SE	6.42186	2.93061	2.52557		1.47385	2.15251	0.761462		SE	5.40837	2.99649	5.63301		SE	60776.2	332603	149086			1	120	survived
	p vs PBS		0.00252976	4.29598e-05																																			AT2CAT+/+	2	48	died		Log-Rank Test:
	p vs LPS 4			0.00122155		p vs PBS		0.000165542	0.00903209						p vs PBS		3.91587e-05	0.0501722		p vs PBS		0.00225356	0.169022			0.000559569	0.725715		p vs PBS		0.000709068	0.453849		p vs PBS		1.69107e-05	5.14475e-05			2	48	died
						p vs mCATF/F			0.00122934						p vs mCATF/F			8.79918e-05		p vs mCATF/F			0.000636167				0.000329862		p vs mCATF/F			0.00204827		p vs mCATF/F			0.000430452			2	60	died		Comparison	P Value
																																								2	72	died		1 vs. 2	0.027
																																								2	96	died
																																								2	120	survived
																																								2	120	survived
																																								2	120	survived
																																								2	120	survived
																																								2	120	survived

## Sheet: Figure 6
	Fig. 6B					Fig. 6C gels						Fig. 6C densitometry					Fig. 6D gels					Fig. 6D densitometry
	Mitochondrial densities											p-Ser616Drp1/VDAC band densities										Drp1/VDAC band densities
		PBS	LPS	Mdivi									PBS		LPS								WT-PBS	WT-LPS	mCATF/F	mCATAE
		47.27	72.09	34.53									94.27		406.84								105.17	248.36	195.53	93.77
		24.12	41.93	18.86									97.8		425.39								95.55	185.44	175.67	69.83
		34.39	58.47	26.73									102.93		362.03								97.92	265.28	171.84	83.47
		25.62	55.18	29.17									104.78		381.47
	Mean	32.85	56.9175	27.3225								Mean	99.945		393.933							Mean	99.5467	233.027	181.013	82.3567
	SD	10.6269	12.3863	6.51476								SD	4.7991		27.8643							SD	5.01205	42.0707	12.7168	12.0088
	SE	5.31346	6.19314	3.25738								SE	2.39955		13.9322							SE	2.89379	24.2902	7.34227	6.93347
	p vs PBS		0.0256329	0.409276																		p vs PBS		0.00548184	0.000496852	0.00548184
	p vs LPS			0.0055041								p vs PBS			8.05037e-07							p vs LPS			0.109716	0.00396702
																						p vs mCATF/F				0.000615035

## Sheet: Figure 7
	Fig. 7A gels					Fig. 7A densitometry						Fig. 7C						Fig. 7D
						MCU/VDAC band densities						Surfactant secretion						roGFP oxidation
							WT-PBS	WT-LPS	Drp1F/F	Drp1AT2-/-			WT-PBS	WT-LPS	Drp1F/F	AT2Drp1-/-			WT-PBS	Drp1F/F	AT2Drp1-/-
							96.98	28.47	15.18	121.74			72.65	24.61	19.82	65.18			0.08	0.631	0.55
							97.58	18.61	21.89	96.82			33.43	18.45	22.32	31.46			0.12	0.318	0.38
							107.12	21.79	12.58	140.49			60.09	21.17	18.97	49.72			0.1	0.428	0.42
													70.94	16.96	24.16	44.87			0.06	0.521	0.28
						Mean	100.56	22.9567	16.55	119.683		Mean	59.2775	20.2975	21.3175	47.8075		Mean	0.09	0.4745	0.4075
						SD	5.68904	5.03247	4.80382	21.9075		SD	18.107	3.3621	2.36911	13.9204		SD	0.0258199	0.133303	0.111766
						SE	2.84452	2.51623	2.40191	10.9538		SE	9.0535	1.68105	1.18456	6.96019		SE	0.0129099	0.0666515	0.0558831
																		p vs PBS		0.00130274	0.00146538
						p vs PBS		5.98981e-05	4.04313e-05	0.217197		p vs PBS		0.00548097	0.00596154	0.353957		p vs Drp1F/F			0.470354
						p vs LPS			0.185942	0.00173126		p vs LPS			0.637541	0.00853896
						p vs Drp1F/F				0.00134636		p vs Drp1F/F				0.00948762

## Sheet: Figure 8
	Fig. 8A gels					Fig. 8A densitometry							Fig. 8B							Fig. 8C gels					Fig. 8C densitometry
						MCU/VDAC band densities							Mitochondrial Ca2+												MCU/VDAC band densities
							PBS + WT		LPS + Cx43F/F		LPS + AT2Cx43-/-			PBS + WT		LPS + Cx43F/F		LPS + AT2Cx43-/-								PBS		LPS + WT		LPS+ECSIT+/-
							51.25		23.14		40.95			51.25		23.14		40.95								102.81		24.73		59.85
							38.37		18.79		46.73			38.37		18.79		46.73								97.46		19.48		47.51
							46.74		25.47		35.98			46.74		25.47		35.98								99.57		21.93		39.92
							39.66		17.09		46.79			39.66		17.09		46.79
						Mean	44.005		21.1225		42.6125		Mean	44.005		21.1225		42.6125							Mean	99.9467		22.0467		49.0933
						SD	6.07186		3.85887		5.20126		SD	6.07186		3.85887		5.20126							SD	2.69482		2.62694		10.0589
						SE	3.03593		1.92944		2.60063		SE	3.03593		1.92944		2.60063							SE	1.5559		1.51671		5.80768
						p vs PBS			0.000708191		0.739481		p vs PBS			0.000708191		0.739481							p vs PBS			3.61254e-06		0.00107057
						p vs LPS + Cx43F/F					0.000564775		p vs LPS + Cx43F/F					0.000564775							p vs LPS+WT					0.0107725

## Sheet: supFigure 1
	sFig. 1C				sFig. 1F gels				sFig. 1F densitometry				sFig. 1G									sFig. 1I					sFig. 1J
	Fluorescence (grey levels)								MCU/VDAC ratio				mCa2+					CCa2+				Fluorescence (grey levels)					Surfactant secretion
	time (min)	Rhod-2	Fluo-4							MCUF/F	rtTaMCU-/-			PBS	RR	XeC		PBS	RR	XeC		time	PBS	RR	no hyperinflation			PBS	RR
	1	100	100							100	38			52.75	4.3	3.74		2.65	21.17	1.47		0	100	100	100			71.11	21.82
	3	99.8	99.1							99	41			43.36	5.01	1.47		1.16	24.77	2.52		2	99.1	99.4	99.8			62.35	12.23
	5	99.1	98.3							101	23			44.91	1.52	2.15		3.67	14.73	2.9		4	98.2	98.5	99.7			59.53	14.09
	7	98	98.5											19.77	4.4	1.46		2.18	19.92	0.31		6	97.3	97.8	99.6			48.33	11.82
	9	98.5	98.1																			8	96.5	96.8	99.6
													Mean	40.1975	3.8075	2.205		2.415	20.1475	1.8							Mean	60.33	14.99
													SD	14.2251	1.55695	1.07308		1.04251	4.15588	1.16296							SD	9.39732	4.65923
									Mean	100	34		SE	7.11253	0.778475	0.53654		0.521256	2.07794	0.581478							SE	4.69866	2.32962
	16	94.2	95.2						SD	1	9.64365
	18	93.6	92.3						SE	0.5	4.82183		p vs PBS		0.00225231	0.00178409			0.00016834	0.460935							p vs PBS		0.000131981
	20	93.9	88.4																			15	92.2	96.7	99.5
	22	92.4	80.6						p vs MCUF/F		0.000296104											17	86.5	96.5	99.5
	24	92	72.5																			19	78.7	96.3	99.4
	26	92.3	55.7																			21	73.4	96.3	99.4
	28	92.1	35.6																			23	64.6	95.8	99.1
	30	91.8	12.2																			25	53.8	95.5	99
	32	91.5	10.6																			27	44.2	95.2	98.8
	34	91	10.1																			29	39.1	95.2	98.7
																						31	37.4	94.7	98.5
																						33	36.7	93.3	98.3
																						35	35.6	92.2	98.1
																						37	34.2	90.5	97
																						39	33.1	89.3	96.8
																						41	32.9	89.1	96.7
																						43	32.8	88.7	96.7

## Sheet: supFigure 2
	sFig. 2A								sFig. 2B				sFig. 2e			sFig. 2F gels				sFig. 2G							sFig. 2H gels								sFig. 2H densitometry								sFig. 2I
	Neutrophil counts in BAL								EVLW				cyto	mito						Ratio of Band densities (vs VDAC)															Ratio of band densities									Complex I		Complex I		Complex I
	PBS	0	1	2	3	4	5			PBS	LPS		98.45	98.24							PBS-HSP	LPS-HSP		PBS-TOM20	LPS-TOM20											PBS-RISP	LPS_RISP	PBS_SDH	LPS_SDH	PBS_ATPgS	LPS_ATPgS			PBS	LPS	PBS	LPS	PBS	LPS
		120000	120000	120000	120000	130000	140000			4.12	6.83		102.16	98.95							0.61	1.28		0.28	0.25											0.6	1.5	1.63	3.63	0.41	0.59			15.23	13.5533	8.66	7.03333	10.83	15.33
		120000	140000	110000	150000	120000	130000			3.47	5.1		102.89	102.08							0.58	0.3		0.32	1.1											1.1	0.79	0.68	0.9	1.03	0.89			15.5533	11.95	9.33	6.55333	10.47	8.68
		110000	170000	140000	110000	130000	110000			3.8	5.8		97.93	101.84							0.56	0.74		0.29	0.65											0.7	0.92	0.96	2.2	0.59	0.51			13.6333	12	7.95667	7.04733	11.4233	15.91
		140000	150000	120000	140000	110000	140000			3.97	5.9		98.76	100.19							0.57	0.77		0.33	0.58											0.8	0.8	0.84	1.9	0.67	0.63			15.7733	15.6	8.95	8.63333	15.5267	14.88
													99.93	100.48
	Mean	122500	145000	122500	130000	122500	130000																																				mean	15.0475	13.2758	8.72417	7.31683	12.0625	13.7
	SD	12583.1	20816.7	12583.1	18257.4	9574.27	14142.1																																				sd	0.968827	1.71895	0.580577	0.907213	2.34265	3.37312
	SE	6291.53	10408.3	6291.53	9128.71	4787.14	7071.07		Mean	3.84	5.9075									Mean	0.58	0.7725		0.305	0.645										Mean	0.8	1.0025	1.0275	2.1575	0.675	0.655		se	0.484413	0.859474	0.290288	0.453607	1.17133	1.68656
									SD	0.279165	0.710557									SD	0.0216025	0.40078		0.0238048	0.349905										SD	0.216025	0.336885	0.417722	1.12808	0.260448	0.164418		p vs PBS		0.122671		0.0399468		0.455579
	LPS	0	1	2	3	4	5		SE	0.161181	0.410252									SE	0.0124726	0.231398		0.0137441	0.202024										SE	0.108012	0.168443	0.208861	0.564039	0.130224	0.0822091
		140000	5130000	4210000	1230000	730000	410000
		120000	3820000	3120000	1378000	870000	170000		p vs		0.00163842		102.68	105.75						p vs PVS		0.374483			0.100595										p vs PBS		0.350595		0.109346		0.900915
		140000	4560000	2957000	1478000	1150000	190000						128.48	110.27
		110000	4170000	3240000	2540000	830000	230000						152.07	120.31
													163.71	130.52
	mean	127500	4420000	3381750	1656500	895000	250000						160.38	140.44
	SD	15000	561605	564215	597745	179907	109545						173.77	151.23
	SE	7500	280802	282108	298873	89953.7	54772.3						171.48	149.09
													169.26	150.85
	p vs PBS	0.627766	5.08974e-06	2.53253e-05	0.00221021	0.000138106	0.0727745						168.86	146.16
													177.29	147.57
													176.44	140.78
													167.97	133.87
													150.74	128.05
													134.59	126.48
													130.47	118.92
													119.89	110.76
													112.37	103.66
													107.56	104.18
													105.77	96.27
													102.33	98.24
[truncated: 11 more columns]

[truncated: 4 more sheets: supFigure 3, supFigure 5, supFigure6, supFigure 7]
